# Supplementary material for: A PI3K Inhibitor with Low Cardiotoxicity and Its Synergistic Inhibitory Effect with Gilteritinib in Acute Myelogenous Leukemia (AML) Cells
Source: Molecules. 2025 May 27;30(11):2347. doi: 10.3390/molecules30112347 (PMC12156206; doi:10.3390/molecules30112347)
Supplement: Supplementary file 1 [file molecules-30-02347-s001.zip]

Archive with 1 entries (1 files):
- molecules-3613415-supplementary.pdf
